# Supplementary material for: Effects of seasonal changes on the carbon dynamics in mixed coniferous forests
Source: PLoS One. 2023 Apr 20;18(4):e0267365. doi: 10.1371/journal.pone.0267365 (PMC10118155; doi:10.1371/journal.pone.0267365)
Supplement: S1 File — (XLSX) [file pone.0267365.s001.xlsx]

## Sheet: Sheet1
Undecomposed	Unfrozen season	1	1.81	2.9	3.9
	Unfrozen season	3	1.72	2.72	3.64
	Unfrozen season	5	1.77	2.61	3.67
	Unfrozen season	7	1.81	2.56	3.35
	Unfrozen season	15	1.65	2.62	3.45
	Unfrozen season	30	1.8	2.47	3.3
	Freeze–thaw season	1	2.35	2.7	3.87
	Freeze–thaw season	3	1.77	2.82	3.84
	Freeze–thaw season	5	1.71	2.66	3.71
	Freeze–thaw season	7	1.75	2.76	3.45
	Freeze–thaw season	15	1.8	2.59	3.54
	Freeze–thaw season	30	2.06	1.92	3.82
	Frozen season	1	2.29	2.77	3.8
	Frozen season	3	1.9	2.81	3.9
	Frozen season	5	1.83	2.81	3.63
	Frozen season	7	1.85	2.68	3.61
	Frozen season	15	1.86	2.65	3.54
	Frozen season	30	1.87	2.7	3.48
	Thaw season	1	1.91	2.94	3.81
	Thaw season	3	1.97	2.82	3.87
	Thaw season	5	1.93	2.85	3.81
	Thaw season	7	1.84	2.98	3.64
	Thaw season	15	1.85	2.8	3.74
	Thaw season	30	1.82	2.8	3.68
Semi-decomposed	Unfrozen season	1	1.93	2.88	3.59
	Unfrozen season	3	1.92	2.87	3.48
	Unfrozen season	5	1.68	2.83	3.43
	Unfrozen season	7	1.76	2.32	3.48
	Unfrozen season	15	1.89	1.87	3.53
	Unfrozen season	30	1.59	2.15	3.43
	Freeze–thaw season	1	1.89	2.99	3.77
	Freeze–thaw season	3	1.92	2.94	3.76
	Freeze–thaw season	5	1.87	2.86	3.79
	Freeze–thaw season	7	1.89	2.76	3.81
	Freeze–thaw season	15	1.95	2.77	3.74
	Freeze–thaw season	30	1.89	2.79	3.67
	Frozen season	1	1.92	2.81	3.73
	Frozen season	3	1.8	2.75	3.68
	Frozen season	5	1.75	2.75	3.64
	Frozen season	7	1.84	2.66	3.61
	Frozen season	15	1.72	2.77	3.55
	Frozen season	30	1.82	2.61	3.6
	Thaw season	1	1.92	2.78	4.09
	Thaw season	3	1.95	2.9	3.92
	Thaw season	5	1.99	2.85	3.8
	Thaw season	7	1.96	2.74	3.88
	Thaw season	15	1.9	2.85	3.61
	Thaw season	30	1.94	2.81	3.6
