# Supplementary material for: Effects of seasonal changes on the carbon dynamics in mixed coniferous forests
Source: PLoS One. 2023 Apr 20;18(4):e0267365. doi: 10.1371/journal.pone.0267365 (PMC10118155; doi:10.1371/journal.pone.0267365)
Supplement: S2 File — (XLSX) [file pone.0267365.s002.xlsx]

## Sheet: Sheet1
Number	0	1	2	3	4	5	6	Season
Undecomposed-1	344.5	388	369.4	394	437.8	394.3	385.8	Unfrozen season
Undecomposed-2	379.7	411.3	431	430.4	432.4	418.7	431.7	Unfrozen season
Undecomposed-3	351	435	433.1	445.5	438.2	394.8	452.9	Unfrozen season
Semi-decomposed-1	347.7	444.1	368	313.9	403.2	380.4	372.8	Unfrozen season
Semi-decomposed-2	397.5	429.9	316	392	422.1	360.6	414	Unfrozen season
Semi-decomposed-3	366.3	429.7	435.1	392.6	425.6	402.6	450	Unfrozen season
Undecomposed-1	464.5	461	469.7	419.3	451.4	371.8	473.1	Freeze–thaw season
Undecomposed-2	507	408.7	479	487.9	410.7	503.2	487.7	Freeze–thaw season
Undecomposed-3	501.2	420	469.8	466.7	452	477.8	474.6	Freeze–thaw season
Semi-decomposed-1	468	457.9	467.7	460.7	500.2	430	491.4	Freeze–thaw season
Semi-decomposed-2	495.6	438.4	457.7	448.1	462.2	510.3	511.2	Freeze–thaw season
Semi-decomposed-3	486.3	445.4	455.9	469.6	463.3	503.5	498.9	Freeze–thaw season
Undecomposed-1	479.5	442.2	478.3	446.3	453.6	366	421.8	Frozen season
Undecomposed-2	455.4	443.4	457.3	454.2	465.6	476.3	445.2	Frozen season
Undecomposed-3	452.6	441.5	471.1	460.7	458.6	468.1	466.5	Frozen season
Semi-decomposed-1	518.4	486.7	534.6	499.3	489.3	511.1	491	Frozen season
Semi-decomposed-2	500.1	483.5	551.7	511.3	513.9	487.3	481.3	Frozen season
Semi-decomposed-3	519.3	505.7	507.1	490.8	492.1	499.2	500.2	Frozen season
Undecomposed-1	520.2	498.9	479.7	492.2	478.3	477.6	492.5	Thaw season
Undecomposed-2	517.9	482	488.7	467.3	481.9	470.6	487.8	Thaw season
Undecomposed-3	502.4	491.8	481.8	464.6	444.2	458.9	468.9	Thaw season
Semi-decomposed-1	492.3	460.5	466.2	448.3	463.2	481.4	453.2	Thaw season
Semi-decomposed-2	512.2	472.6	511.2	469.8	465.4	455	461.5	Thaw season
Semi-decomposed-3	507.2	462.7	494.2	459	471	452.4	484.3	Thaw season
