# Supplementary material for: Effects of seasonal changes on the carbon dynamics in mixed coniferous forests
Source: PLoS One. 2023 Apr 20;18(4):e0267365. doi: 10.1371/journal.pone.0267365 (PMC10118155; doi:10.1371/journal.pone.0267365)
Supplement: S3 File — (XLSX) [file pone.0267365.s003.xlsx]

## Sheet: Sheet1
Season	Sample plot	0	1	2	3	4	5	6
Unfrozen season	Undecomposed-1	48.3727	74.25	66	56.6211	64.1793	64.3675	71.4021
	Undecomposed-2	69.1099	84.6711	51.6201	84.6711	93.3103	81.159	91.6014
	Undecomposed-3	40.5839	57.75	47.7931	35.7654	49.6138	51.7739	52.6121
	Semi-decomposed-1	48.3727	53.4079	55.0759	35.3966	62.3586	60.636	68.5836
	Semi-decomposed-2	69.1099	75.5526	77.8345	75.5526	92.4	94.6855	97.2384
	Semi-decomposed-3	40.5839	83.8026	44.1517	34.2905	68.2759	62.5018	50.3018
Freeze–thaw season	Undecomposed-1	49.2324	45.3469	36.4021	53.2475	54.8514	35.0471	25.7671
	Undecomposed-2	37.3405	45.7959	30.6186	50.1153	45.0405	35.7123	33.4521
	Undecomposed-3	48.7568	50.2857	34.3608	48.3254	47.2703	61.1411	36.6164
	Semi-decomposed-1	49.2324	49.28	34.3608	42.9559	53.9595	48.9939	46.5616
	Semi-decomposed-2	37.3405	52.8	30.6186	43.4034	45.9324	54.6626	39.3288
	Semi-decomposed-3	48.7568	53.24	36.4021	46.5356	43.7027	59.1166	52.4384
Frozen season	Undecomposed-1	41.2435	59.7474	59.6712	41.2923	60.48	53.625	53.8118
	Undecomposed-2	37.1638	31.6148	46.1096	30.4615	48.96	42.1667	41.8537
	Undecomposed-3	48.8103	50.9474	70.5205	48.566	57.6	53.625	48.2927
	Semi-decomposed-1	41.2435	58.3579	49.2203	40.2769	58.08	50.2857	57.0314
	Semi-decomposed-2	37.1638	30.637	43.8508	32.8308	51.84	40.8571	44.6132
	Semi-decomposed-3	48.8103	55.5789	36.5538	48.9811	59.04	51.6327	55.6516
Thaw season	Undecomposed-1	33.2545	29.4076	36.0911	31.5075	33.8291	40.9966	39.6
	Undecomposed-2	36.9871	35.4228	35.4476	31.1759	32.8342	42.3481	30.4966
	Undecomposed-3	48.8638	41.1038	34.0861	48.4221	37.809	38.2105	60.5379
	Semi-decomposed-1	33.2545	32.081	31.4127	33.4975	34.5636	40.9966	37.3241
	Semi-decomposed-2	36.9871	29.0734	39.4329	34.4925	37.5262	52.2594	49.6138
	Semi-decomposed-3	48.8638	71.5703	45.1139	43.4472	47.4015	32.3053	62.3586
